# Supplementary material for: Does Fear Increase Search Effort in More Numerate People? An Experimental Study Investigating Information Acquisition in a Decision From Experience Task
Source: Front Psychol. 2018 Aug 3;9:1203. doi: 10.3389/fpsyg.2018.01203 (PMC6085433; doi:10.3389/fpsyg.2018.01203)
Supplement: DATA SHEET S1 — Data set - Experiment 1. [file Data_Sheet_1.CSV]

id	samples_mean	samples_exp	samples_sqrt	swrate	EV	max_return	BNT	BNT_z	condition	pretF	postF	pretJ	postJ
3742	2.33	21	1.52643375224737	0.94	5	7	1	-0.143147986968022	1	12	17	27	24
3895	2.67	24	1.63401346383682	1	4	3	0	-1.00957001335342	-1	12	12	15	23
4585	11.11	100	3.33316666249979	0.94	6	7	0	-1.00957001335342	-1	7	6	14	19
4702	2.22	20	1.48996644257513	0.39	6	3	0	-1.00957001335342	1	14	6	29	40
4795	25.67	231	5.06655701635736	0.07	6	6	2	0.723274039417372	-1	27	24	14	17
9229	2.67	24	1.63401346383682	1	3	6	0	-1.00957001335342	-1	7	7	27	25
10258	4.67	42	2.16101827849743	0.44	2	5	0	-1.00957001335342	1	15	15	29	22
10333	30.78	277	5.54797260267208	0.05	2	4	1	-0.143147986968022	-1	6	6	26	24
10441	1.78	16	1.33416640641263	0.78	3	3	0	-1.00957001335342	-1	6	6	32	32
10525	12.11	109	3.47994252826106	0.63	5	5	1	-0.143147986968022	-1	14	13	26	24
10528	2	18	1.4142135623731	1	4	5	1	-0.143147986968022	1	9	10	29	22
10534	13.44	121	3.66606055596467	0.19	3	7	1	-0.143147986968022	1	13	12	12	10
10552	13.89	125	3.72692903071684	0.48	6	4	0	-1.00957001335342	1	9	7	17	20
10591	15.89	143	3.98622628559895	0.91	3	6	2	0.723274039417372	-1	11	7	21	26
10744	2.44	22	1.56204993518133	0.92	4	6	0	-1.00957001335342	1	11	10	26	26
11242	24.89	224	4.98898787330657	0.05	6	8	1	-0.143147986968022	1	10	11	23	15
11245	24.56	221	4.95580467734555	0.07	5	7	1	-0.143147986968022	-1	12	13	21	21
11257	25.89	233	5.08822169328342	0.05	4	7	0	-1.00957001335342	-1	23	19	10	14
11308	5.22	47	2.28473193175917	0.88	2	6	1	-0.143147986968022	1	19	30	9	8
11314	0.78	7	0.883176086632785	0	5	2	0	-1.00957001335342	1	7	7	29	23
11392	13.67	123	3.69729630946723	0.26	6	4	1	-0.143147986968022	1	13	14	11	9
11407	9.56	86	3.09192496674806	0.22	7	5	2	0.723274039417372	-1	6	6	16	12
11410	5.67	51	2.38117617995813	0.74	4	3	0	-1.00957001335342	1	8	16	37	23
11419	1.44	13	1.2	0.67	3	3	2	0.723274039417372	-1	10	7	22	18
11437	2.67	24	1.63401346383682	1	5	7	2	0.723274039417372	-1	10	6	17	26
13417	0.67	6	0.818535277187245	0.17	2	2	0	-1.00957001335342	-1	12	12	22	22
14176	13.22	119	3.63593179253957	0.37	4	6	0	-1.00957001335342	1	6	7	28	30
14254	9.67	87	3.10966236109324	0.36	4	6	2	0.723274039417372	1	21	10	12	12
14263	3	27	1.73205080756888	0.7	3	7	0	-1.00957001335342	-1	26	18	15	21
14347	10.44	94	3.2310988842807	1	2	9	0	-1.00957001335342	-1	16	19	15	12
14428	14.89	134	3.85875627631495	0.09	3	5	1	-0.143147986968022	1	16	11	16	13
14434	5	45	2.23606797749979	0.25	5	3	0	-1.00957001335342	1	10	17	18	11
14452	8.11	73	2.84780617317963	0.99	4	6	2	0.723274039417372	1	7	7	29	22
14590	7.11	64	2.66645832519468	1	4	7	1	-0.143147986968022	1	6	14	27	17
14599	1.44	13	1.2	0.44	5	5	0	-1.00957001335342	-1	8	10	23	22
14653	37.67	339	6.13758910322286	0.08	2	6	1	-0.143147986968022	-1	12	8	13	13
14827	3.11	28	1.76351920885484	0.3	5	5	0	-1.00957001335342	-1	11	12	19	15
15181	20.89	188	4.57055795281058	0.14	4	6	2	0.723274039417372	-1	13	10	16	15
15208	2	18	1.4142135623731	1	4	8	1	-0.143147986968022	1	16	13	14	17
15364	2.67	24	1.63401346383682	0.85	4	6	0	-1.00957001335342	1	6	8	24	21
15427	2.78	25	1.66733320005331	0.91	3	6	2	0.723274039417372	-1	16	16	10	12
15436	13.33	120	3.65102725270574	0.12	2	6	2	0.723274039417372	1	6	6	27	26
15460	9.67	87	3.10966236109324	0.23	4	5	3	1.58969606580277	1	7	10	26	21
22615	1.89	17	1.37477270848675	0.89	3	5	0	-1.00957001335342	-1	22	14	18	16
22642	3.78	34	1.94422220952236	0.82	6	6	0	-1.00957001335342	1	23	15	18	17
22663	5.56	50	2.35796522451032	0.94	4	8	2	0.723274039417372	-1	16	13	19	26
22687	2	18	1.4142135623731	0.72	2	2	0	-1.00957001335342	-1	11	12	26	24
22696	3.33	30	1.82482875908947	0.77	4	6	0	-1.00957001335342	1	11	12	20	16
22699	21.33	192	4.6184412955022	0.07	3	7	2	0.723274039417372	-1	6	7	10	8
22741	2.11	19	1.4525839046334	1	4	4	0	-1.00957001335342	-1	27	26	12	8
22747	2.33	21	1.52643375224737	0.94	6	7	1	-0.143147986968022	-1	9	7	12	19
22750	4.22	38	2.05426385841741	0.28	4	2	1	-0.143147986968022	1	12	13	29	25
22771	10.22	92	3.19687347262916	1	2	8	2	0.723274039417372	-1	8	8	25	22
22780	1.11	10	1.05356537528527	0	5	3	0	-1.00957001335342	1	9	11	25	20
22786	5	45	2.23606797749979	1	2	8	2	0.723274039417372	1	10	13	20	14
22795	18.22	164	4.26848919408261	0.07	4	7	2	0.723274039417372	-1	9	13	16	19
22831	9.67	87	3.10966236109324	0.36	3	7	0	-1.00957001335342	-1	18	18	24	24
22858	1.22	11	1.10453610171873	0.06	2	5	0	-1.00957001335342	1	9	6	22	15
22876	51.78	466	7.19583212700241	0.9	4	6	1	-0.143147986968022	1	6	8	33	23
22882	3.22	29	1.79443584449264	0.3	3	1	1	-0.143147986968022	1	10	12	21	15
22888	1.78	16	1.33416640641263	0.78	4	6	2	0.723274039417372	1	7	7	32	32
22900	9.78	88	3.12729915422238	0.99	5	9	3	1.58969606580277	1	10	10	30	23
22906	5.56	50	2.35796522451032	0.83	4	1	0	-1.00957001335342	1	19	16	25	17
22915	6.67	60	2.58263431402899	0.98	3	8	0	-1.00957001335342	-1	13	6	15	36
22924	2	18	1.4142135623731	1	7	8	3	1.58969606580277	1	9	7	27	21
22927	8.33	75	2.88617393793236	0.49	4	6	1	-0.143147986968022	-1	12	12	25	24
22939	1.89	17	1.37477270848675	0.89	3	6	1	-0.143147986968022	-1	7	6	21	22
22945	5	45	2.23606797749979	0.38	5	5	1	-0.143147986968022	-1	11	8	24	23
22954	2.67	24	1.63401346383682	0.64	2	2	0	-1.00957001335342	1	18	17	16	15
22969	20.56	185	4.53431361950185	0.94	5	4	2	0.723274039417372	-1	17	12	22	27
23023	2.11	19	1.4525839046334	0.89	4	6	0	-1.00957001335342	-1	12	10	34	23
23032	1.22	11	1.10453610171873	0.22	4	1	1	-0.143147986968022	1	11	15	24	21
23044	1.44	13	1.2	0.07	4	3	0	-1.00957001335342	1	20	20	19	22
23053	32.78	295	5.72538208331985	0.04	4	5	1	-0.143147986968022	-1	16	14	11	9
23077	19	171	4.35889894354067	0.14	5	8	1	-0.143147986968022	-1	9	9	25	16
23128	1.11	10	1.05356537528527	0.33	7	2	0	-1.00957001335342	1	6	6	21	17
23149	33	297	5.74456264653803	0.04	6	6	3	1.58969606580277	-1	7	6	25	27
23155	14.11	127	3.75632799419859	0.91	4	7	1	-0.143147986968022	-1	14	16	17	14
23284	3.89	35	1.9723082923316	0.56	6	3	0	-1.00957001335342	1	12	12	23	21
23374	1.89	17	1.37477270848675	0.83	4	5	1	-0.143147986968022	1	13	13	27	29
23389	7.22	65	2.68700576850888	0.13	4	5	4	2.45611809218816	-1	10	9	23	20
23395	1.11	10	1.05356537528527	0	4	2	0	-1.00957001335342	-1	21	19	18	22
23479	2.44	22	1.56204993518133	0.94	4	6	0	-1.00957001335342	-1	11	8	23	24
23506	2.33	21	1.52643375224737	0.94	3	7	3	1.58969606580277	1	15	23	12	8
23542	6.89	62	2.62488094968134	0.85	3	7	0	-1.00957001335342	1	13	10	19	8
23548	47.33	426	6.87968022512675	0.04	5	7	1	-0.143147986968022	1	11	16	20	16
23608	1	9	1	0.22	4	2	3	1.58969606580277	1	9	15	24	16
23653	8.89	80	2.98161030317512	0.75	4	6	0	-1.00957001335342	-1	9	9	31	23
24241	27.67	249	5.26022813193496	0.9	4	7	2	0.723274039417372	-1	16	17	23	22
142541	0.33	3	0.574456264653803	0.11	6	0	1	-0.143147986968022	1	14	12	19	19
144281	26.78	241	5.17493961317424	0.05	2	7	2	0.723274039417372	1	21	19	18	16
228311	14.22	128	3.77094152699296	0.13	3	7	0	-1.00957001335342	-1	16	13	21	17
228312	12.56	113	3.54400902933387	0.67	5	8	0	-1.00957001335342	-1	21	17	13	19
135401848	21.89	197	4.67867502611583	0.05	2	3	2	0.723274039417372	1	22	15	28	31
151290347	30.78	277	5.54797260267208	0.04	2	6	4	2.45611809218816	-1	6	7	28	24
186735501	37.56	338	6.12862137841782	0.94	4	7	0	-1.00957001335342	-1	9	10	27	25
193041780	12	108	3.46410161513775	0.14	3	7	2	0.723274039417372	1	6	6	23	21
337777778	3.33	30	1.82482875908947	0.68	4	4	4	2.45611809218816	1	12	27	27	15
406903500	8.44	76	2.90516780926679	0.19	4	4	1	-0.143147986968022	1	13	15	27	15
456309904	21.11	190	4.59456200306406	0.16	3	8	3	1.58969606580277	1	11	8	24	25
456598093	12.89	116	3.59026461420325	0.9	3	7	3	1.58969606580277	-1	19	12	21	21
497873945	19.11	172	4.37149859887888	0.09	4	7	2	0.723274039417372	-1	9	18	25	16
500415783	20.56	185	4.53431361950185	0.38	3	9	3	1.58969606580277	-1	12	8	21	16
524004815	40.67	366	6.37730350540101	0.03	6	9	4	2.45611809218816	-1	17	15	20	22
567673407	4.67	42	2.16101827849743	0.67	4	5	1	-0.143147986968022	-1	6	7	30	29
609924487	2.11	19	1.4525839046334	0.53	4	4	0	-1.00957001335342	-1	11	9	22	22
680127485	28.89	260	5.37494186015067	0.04	3	4	2	0.723274039417372	-1	13	8	18	20
685219988	37	333	6.08276253029822	0.94	5	5	2	0.723274039417372	1	12	13	20	16
725615122	22.89	206	4.78434948556227	0.06	5	6	3	1.58969606580277	1	10	8	16	31
732873685	39.33	354	6.27136348811006	0.06	4	8	2	0.723274039417372	-1	15	7	26	37
746861421	59.67	537	7.72463591375024	0.02	2	6	0	-1.00957001335342	-1	7	6	20	22
826341449	40.89	368	6.39452891149927	0.03	4	6	2	0.723274039417372	-1	9	8	30	30
836263958	39.89	359	6.31585306985525	0.03	5	7	1	-0.143147986968022	1	12	16	33	25
948534824	53.67	483	7.32598116295695	0.03	5	5	2	0.723274039417372	1	9	19	25	27
986954558	25.44	229	5.0438080851674	0.06	4	9	4	2.45611809218816	1	13	11	15	15
