# Supplementary material for: Does Fear Increase Search Effort in More Numerate People? An Experimental Study Investigating Information Acquisition in a Decision From Experience Task
Source: Front Psychol. 2018 Aug 3;9:1203. doi: 10.3389/fpsyg.2018.01203 (PMC6085433; doi:10.3389/fpsyg.2018.01203)
Supplement: DATA SHEET S2 — Data set - Experiment 2. [file Data_Sheet_2.CSV]

id	samples_mean	samples_exp	samples_sqrt	swrate	EV	max_return	BNT	BNT_z	condition	pretF	postF	pretJ	postJ
1	7.33	66	2.70739727413618	0.79	8	7	1	-0.371033867507944	-1	0	0	0	0
6	40.78	367	6.38592201643584	0.04	3	7	4	1.96117901397056	1	13	15	25	22
8	9.33	84	3.05450486986025	0.92	6	4	4	1.96117901397056	1	13	13	16	13
9	15.78	142	3.97240481320824	0.66	7	7	3	1.18377472014439	-1	15	13	13	11
11	5.78	52	2.40416305603426	0.6	5	2	4	1.96117901397056	-1	6	6	24	24
14	1.22	11	1.10453610171873	0.22	6	1	0	-1.14843816133411	1	8	15	24	15
16	1.11	10	1.05356537528527	0.11	3	1	0	-1.14843816133411	1	14	17	22	16
17	49.56	446	7.03988636271922	0.04	5	6	1	-0.371033867507944	-1	14	12	16	15
18	94.44	850	9.71802449060507	0.01	2	6	2	0.406370426318224	1	10	10	18	21
19	16.89	152	4.1097445176069	0.1	5	8	2	0.406370426318224	-1	12	8	23	22
21	17.44	157	4.17612260356422	0.07	3	8	3	1.18377472014439	-1	21	20	16	16
22	16.11	145	4.0137264480779	0.07	6	4	4	1.96117901397056	1	7	6	19	13
24	33.78	304	5.81205643468816	0.06	3	8	2	0.406370426318224	1	18	14	15	12
29	7	63	2.64575131106459	0.37	6	3	2	0.406370426318224	-1	13	12	18	16
30	184.11	1657	13.5687140142314	0.01	6	5	4	1.96117901397056	1	11	8	22	20
35	16.89	152	4.1097445176069	0.07	2	8	2	0.406370426318224	-1	24	17	25	25
36	9.67	87	3.10966236109324	0.14	7	8	4	1.96117901397056	1	11	11	23	24
37	2	18	1.4142135623731	1	3	8	1	-0.371033867507944	-1	7	6	35	35
39	35.78	322	5.98163857149527	0.04	5	7	3	1.18377472014439	-1	11	10	25	24
47	3.22	29	1.79443584449264	0.02	2	0	2	0.406370426318224	-1	8	13	29	25
55	32.11	289	5.66656862660288	0.04	2	3	2	0.406370426318224	-1	10	10	28	28
58	4.22	38	2.05426385841741	0.44	4	2	3	1.18377472014439	1	23	16	15	22
64	42.44	382	6.51459898996093	0.03	5	4	3	1.18377472014439	1	11	10	21	18
70	207.56	1868	14.4069427707616	0.02	5	5	3	1.18377472014439	1	12	10	13	15
3379	6	54	2.44948974278318	0.78	4	3	0	-1.14843816133411	-1	10	10	24	17
3769	2.78	25	1.66733320005331	0.12	7	3	0	-1.14843816133411	-1	22	22	15	13
3787	1.89	17	1.37477270848675	0.89	4	5	0	-1.14843816133411	-1	7	9	29	16
3829	2.22	20	1.48996644257513	0.61	4	4	0	-1.14843816133411	-1	6	6	26	26
3841	2.44	22	1.56204993518133	0.56	6	3	0	-1.14843816133411	-1	18	15	16	16
3880	19.78	178	4.44747119158742	0.06	5	5	0	-1.14843816133411	1	10	9	24	23
4063	57.67	519	7.59407663906548	0.04	6	8	1	-0.371033867507944	-1	6	6	19	21
4084	4.11	37	2.02731349327133	0.79	4	7	0	-1.14843816133411	1	15	13	17	15
4111	1.33	12	1.15325625946708	0.33	2	2	0	-1.14843816133411	-1	18	18	24	24
4117	18.56	167	4.3081318457076	0.08	1	5	0	-1.14843816133411	-1	17	9	8	8
4504	6.67	60	2.58263431402899	0.27	2	6	2	0.406370426318224	1	14	15	18	18
4546	18.11	163	4.25558456619064	1	6	8	0	-1.14843816133411	1	7	6	29	27
10252	16.78	151	4.09633982965281	0.1	7	4	2	0.406370426318224	1	13	14	19	19
10267	20.67	186	4.54642716866772	0.4	4	6	0	-1.14843816133411	-1	11	11	12	12
10327	37.33	336	6.10982814815605	0.04	7	8	2	0.406370426318224	-1	8	11	27	15
10336	16.44	148	4.05462698654266	0.1	6	7	1	-0.371033867507944	1	8	19	32	22
10354	11.89	107	3.44818792991333	0.98	3	6	2	0.406370426318224	1	18	16	25	22
10360	1	9	1	0	2	0	0	-1.14843816133411	1	18	18	24	24
10363	26.44	238	5.14198405287298	0.34	4	7	1	-0.371033867507944	-1	25	23	9	8
10522	4.89	44	2.2113344387496	0.89	3	7	1	-0.371033867507944	1	9	6	31	24
10594	18.22	164	4.26848919408261	0.09	4	7	2	0.406370426318224	1	13	11	17	16
10609	2	18	1.4142135623731	1	6	3	0	-1.14843816133411	-1	9	6	23	14
10651	2.33	21	1.52643375224737	0.89	3	3	2	0.406370426318224	-1	7	6	21	10
10669	6.78	61	2.60384331325831	0.97	3	9	0	-1.14843816133411	-1	7	7	10	12
10693	2.33	21	1.52643375224737	1	5	7	0	-1.14843816133411	-1	23	13	18	17
10702	35.11	316	5.92536918681022	0.99	2	6	1	-0.371033867507944	1	9	6	12	13
10762	19.33	174	4.39658958739612	0.06	5	7	1	-0.371033867507944	1	11	10	24	24
11254	53.11	478	7.28766080440082	0.05	6	6	1	-0.371033867507944	1	18	12	10	8
11269	2.67	24	1.63401346383682	0.91	2	6	1	-0.371033867507944	-1	6	6	18	13
11299	31.78	286	5.63737527578216	0.04	6	8	1	-0.371033867507944	-1	8	6	10	9
11338	6.44	58	2.5377155080899	0.85	3	8	0	-1.14843816133411	1	13	13	16	18
11359	16.56	149	4.06939798987516	0.07	3	5	2	0.406370426318224	-1	6	6	32	32
11371	2	18	1.4142135623731	1	5	6	2	0.406370426318224	-1	7	6	14	12
11374	1.67	15	1.29228479833201	0.67	5	1	1	-0.371033867507944	1	13	16	19	19
11401	6.33	57	2.51594912508182	0.81	4	4	1	-0.371033867507944	-1	17	13	15	15
11404	2.22	20	1.48996644257513	1	4	9	0	-1.14843816133411	1	8	8	25	24
11440	36.78	331	6.06465168002252	0.05	4	5	3	1.18377472014439	1	10	15	25	17
11443	5.11	46	2.26053091109146	0.56	3	6	0	-1.14843816133411	-1	7	6	19	19
12382	9.11	82	3.01827765455731	1	6	5	1	-0.371033867507944	1	21	20	13	15
14143	21	189	4.58257569495584	0.05	5	7	1	-0.371033867507944	-1	9	12	28	23
14269	1.67	15	1.29228479833201	0.44	6	2	4	1.96117901397056	-1	8	8	27	25
22657	2.44	22	1.56204993518133	0.89	5	6	0	-1.14843816133411	-1	24	23	14	15
22711	26.67	240	5.16430053347014	0.05	3	7	3	1.18377472014439	-1	16	10	8	8
22732	35.56	320	5.96322060635023	0.06	3	8	3	1.18377472014439	1	19	20	10	8
22813	2.33	21	1.52643375224737	0.97	5	7	2	0.406370426318224	-1	11	13	20	20
22984	46.33	417	6.80661443009665	0.04	3	5	1	-0.371033867507944	1	10	10	20	15
23050	5.56	50	2.35796522451032	0.38	3	4	0	-1.14843816133411	1	18	18	12	11
23068	10.89	98	3.3	1	3	8	2	0.406370426318224	1	11	19	30	30
23347	3.11	28	1.76351920885484	0.67	4	2	1	-0.371033867507944	-1	7	8	25	22
23473	38.22	344	6.18223260642949	0.2	5	6	1	-0.371033867507944	-1	27	26	17	18
24153547	35.67	321	5.97243668865564	0.04	4	7	2	0.406370426318224	-1	16	13	18	18
24156254	13.44	121	3.66606055596467	0.15	4	6	1	-0.371033867507944	1	7	7	27	25
162578522	35	315	5.91607978309962	0.06	5	8	4	1.96117901397056	1	6	30	24	18
284573748	3.89	35	1.9723082923316	0.17	7	0	0	-1.14843816133411	1	6	6	31	30
387797749	2.44	22	1.56204993518133	1	4	6	1	-0.371033867507944	-1	14	15	23	25
483643917	41	369	6.40312423743285	0.03	5	9	1	-0.371033867507944	-1	9	10	18	17
559662345	15.67	141	3.9585350825779	0.55	5	8	0	-1.14843816133411	-1	9	6	24	24
663016531	33.11	298	5.75412895232632	0.05	7	6	2	0.406370426318224	-1	6	6	23	24
821817645	20.22	182	4.49666543118342	1	4	7	2	0.406370426318224	-1	12	12	33	33
831943447	46	414	6.78232998312527	0.05	6	7	0	-1.14843816133411	-1	13	14	20	24
893627357	14.33	129	3.78549864614954	0.55	7	4	2	0.406370426318224	-1	8	9	24	22
901189957	3.44	31	1.85472369909914	0.96	7	7	1	-0.371033867507944	-1	17	13	23	24
910262807	83.22	749	9.12249965744039	0.02	6	6	2	0.406370426318224	-1	18	14	18	17
992033109	16.11	145	4.0137264480779	0.23	4	7	4	1.96117901397056	-1	7	7	27	25
